# Supplementary material for: Comparative transcriptome analysis and candidate gene mining for fire blight of Pear resistance in Korla fragrant Pear (Pyrus sinkiangensis Yü)
Source: Sci Rep. 2025 Apr 29;15:15073. doi: 10.1038/s41598-025-00009-2 (PMC12041199; doi:10.1038/s41598-025-00009-2)
Supplement: Supplementary file 1 — Supplementary Material 1 [file 41598_2025_9_MOESM1_ESM.xlsx]

## Sheet: Sheet1
Table S1.All primers used in this study.
gene id	F	R
Actin	TACTCTTTCACCACAACTGC	CTCGTAACTCTTCTCCACAG
gene1000	CAAGGCGGTGCTAGCACT	CCAATTCCAGCGGTGGGT
gene10203	GCATTTCGGTTGCGTGCA	CGCACCTTGAATCCCGGT
gene14122	CCACCTACCACTTGGCCA	AGCTGGGGAGATGGAGGT
gene14890	GGGGAGATTGTTGGCGCT	GCACAACCCCAGCTCCAT
gene22597	GGCAGGCTGAAGCAAGGA	GGGAAGTTCGGTAGGCCC
gene26180	AGGCTCCGACTCCTCCTG	CGGCAGTGTCCTTGTCGT
gene27444	GCGTTCGCTGCAGAAGTG	GTCACCGCAGCCACTTCT
gene27870	AGGGGAGCTGCTTCTGGT	CGAAGCGACGCCTCTGAT
gene28318	AGGAGGTTCTAGGCCGGG	ACCGCACTTTCACAGCCA
gene29335	AAGAACAGGCGGACGTCG	TTGTCCATCTCTGCGCGT
gene33418	GCGAGACCCAACGGTGAA	GACTGGTCGTGCACGTCA
gene35461	TCCAACTGGCCACCAACA	AGAAGGTGCATTTGGCCGA
gene7867	ACAAGACCCTCCCCTGCA	TGAGTGAAAGCTGGCCGA
gene8571	TCCAACTGGCCACCAACA	AGAAGGTGCATTTGGCCGA
gene8706	CTCCTGCAATGGCCTGCT	ACAAGGTCTCCGAGGGCA
