# Supplementary material for: Comparative transcriptome analysis and candidate gene mining for fire blight of Pear resistance in Korla fragrant Pear (Pyrus sinkiangensis Yü)
Source: Sci Rep. 2025 Apr 29;15:15073. doi: 10.1038/s41598-025-00009-2 (PMC12041199; doi:10.1038/s41598-025-00009-2)
Supplement: Supplementary file 2 — Supplementary Material 2 [file 41598_2025_9_MOESM2_ESM.xlsx]

## Sheet: Sheet1
Table S2. Summary statistics for the RNA-seq analysis of Korla fragrant pear.
Sample	Clean Base(G)	Q20(%)	Q30(%)	GC Content(%)	alignment rate(%)
1910-0h-1	7.18	97.93	94.23	47.42	72.42
1910-0h-2	7.67	98.05	94.45	46.91	75.61
1910-0h-3	7.25	98.03	94.47	47.42	73.41
1910-24h-1	5.84	97.84	94.28	49.51	76.22
1910-24h-2	7.11	98.04	94.5	48.52	77.73
1910-24h-3	6.97	97.18	92.6	48.59	75.35
1910-72h-1	6.67	96.11	90.44	47.45	71.99
1910-72h-2	7.1	96.41	91.29	48.45	75.76
1910-72h-3	7.21	97.78	94	47.32	75.62
KFP-0h-1	6.18	97.24	92.8	47.85	78.41
KFP-0h-2	6.77	97.16	92.62	47.89	78.35
KFP-0h-3	6.63	97.75	93.95	47.85	77.39
KFP-24h-1	7.29	97.91	94.38	47.88	75.37
KFP-24h-2	6.63	97.73	93.77	47.63	77.35
KFP-24h-3	7.24	97.96	94.29	47.08	74.39
KFP-72h-1	6.38	97.74	93.75	46.44	73.33
