# Supplementary material for: Comparative transcriptome analysis and candidate gene mining for fire blight of Pear resistance in Korla fragrant Pear (Pyrus sinkiangensis Yü)
Source: Sci Rep. 2025 Apr 29;15:15073. doi: 10.1038/s41598-025-00009-2 (PMC12041199; doi:10.1038/s41598-025-00009-2)
Supplement: Supplementary file 4 — Supplementary Material 4 [file 41598_2025_9_MOESM4_ESM.xlsx]

## Sheet: Sheet1
Table S4. qRT-PCR fold changes and statistical significance of 15 candidate genes.
gene id	sample	fold change	Significance
gene1000	1910-0h VS 1910-24h	0.857084	ns
gene1000	1910-0h VS 1910-72h	0.618251	**
gene1000	1910-24h VS 1910-72h	0.721343	**
gene1000	KFP-0h VS KFP-24h	0.630417	ns
gene1000	KFP-0h VS KFP-72h	0.351744	**
gene1000	KFP-24h VS KFP-72h	0.557954	**
gene1000	1910-0h VS KFP-0h	1.16224	ns
gene1000	1910-24h VS KFP-24h	0.854869	ns
gene1000	1910-72h VS KFP-72h	0.661235	*
gene10203	1910-0h VS 1910-24h	0.911902	ns
gene10203	1910-0h VS 1910-72h	0.755145	ns
gene10203	1910-24h VS 1910-72h	0.828099	**
gene10203	KFP-0h VS KFP-24h	0.703079	ns
gene10203	KFP-0h VS KFP-72h	0.48504	**
gene10203	KFP-24h VS KFP-72h	0.68988	**
gene10203	1910-0h VS KFP-0h	0.871437	ns
gene10203	1910-24h VS KFP-24h	0.67188	**
gene10203	1910-72h VS KFP-72h	0.559736	**
gene14122	1910-0h VS 1910-24h	0.949346	ns
gene14122	1910-0h VS 1910-72h	0.831534	ns
gene14122	1910-24h VS 1910-72h	0.875902	ns
gene14122	KFP-0h VS KFP-24h	0.680947	ns
gene14122	KFP-0h VS KFP-72h	0.334084	**
gene14122	KFP-24h VS KFP-72h	0.490616	**
gene14122	1910-0h VS KFP-0h	0.809579	ns
gene14122	1910-24h VS KFP-24h	0.580695	**
gene14122	1910-72h VS KFP-72h	0.325263	**
gene14890	1910-0h VS 1910-24h	4.3573	ns
gene14890	1910-0h VS 1910-72h	2.08131	**
gene14890	1910-24h VS 1910-72h	0.477661	**
gene14890	KFP-0h VS KFP-24h	2.22649	ns
gene14890	KFP-0h VS KFP-72h	1.52582	**
gene14890	KFP-24h VS KFP-72h	0.685303	**
gene14890	1910-0h VS KFP-0h	0.885201	ns
gene14890	1910-24h VS KFP-24h	0.45232	**
gene14890	1910-72h VS KFP-72h	1.52582	*
gene22597	1910-0h VS 1910-24h	2.35186	ns
gene22597	1910-0h VS 1910-72h	1.62138	**
gene22597	1910-24h VS 1910-72h	0.689404	**
gene22597	KFP-0h VS KFP-24h	3.03937	ns
gene22597	KFP-0h VS KFP-72h	1.65697	**
gene22597	KFP-24h VS KFP-72h	0.54517	**
gene22597	1910-0h VS KFP-0h	1.26136	ns
gene22597	1910-24h VS KFP-24h	1.63008	**
gene22597	1910-72h VS KFP-72h	1.28904	ns
gene26180	1910-0h VS 1910-24h	2.86505	**
gene26180	1910-0h VS 1910-72h	1.67026	**
gene26180	1910-24h VS 1910-72h	0.582976	**
gene26180	KFP-0h VS KFP-24h	2.3057	**
gene26180	KFP-0h VS KFP-72h	1.51934	**
gene26180	KFP-24h VS KFP-72h	0.65895	**
gene26180	1910-0h VS KFP-0h	0.83757	*
gene26180	1910-24h VS KFP-24h	0.674051	**
gene26180	1910-72h VS KFP-72h	0.761893	**
gene27444	1910-0h VS 1910-24h	2.36168	**
gene27444	1910-0h VS 1910-72h	5.15911	**
gene27444	1910-24h VS 1910-72h	2.18451	**
gene27444	KFP-0h VS KFP-24h	1.75259	**
gene27444	KFP-0h VS KFP-72h	3.37806	**
gene27444	KFP-24h VS KFP-72h	1.92746	ns
gene27444	1910-0h VS KFP-0h	0.96068	ns
gene27444	1910-24h VS KFP-24h	0.712916	**
gene27444	1910-72h VS KFP-72h	0.62903	**
gene27870	1910-0h VS 1910-24h	1.95001	**
gene27870	1910-0h VS 1910-72h	3.86547	**
gene27870	1910-24h VS 1910-72h	1.98228	**
gene27870	KFP-0h VS KFP-24h	1.47899	**
gene27870	KFP-0h VS KFP-72h	2.24574	**
gene27870	KFP-24h VS KFP-72h	1.51842	**
gene27870	1910-0h VS KFP-0h	0.865054	*
gene27870	1910-24h VS KFP-24h	0.656105	**
gene27870	1910-72h VS KFP-72h	0.502574	**
gene28318	1910-0h VS 1910-24h	0.75098	**
gene28318	1910-0h VS 1910-72h	0.893146	ns
gene28318	1910-24h VS 1910-72h	1.18931	ns
gene28318	KFP-0h VS KFP-24h	0.667038	**
gene28318	KFP-0h VS KFP-72h	0.794802	*
gene28318	KFP-24h VS KFP-72h	1.19154	ns
gene28318	1910-0h VS KFP-0h	0.921131	ns
gene28318	1910-24h VS KFP-24h	0.81817	**
gene28318	1910-72h VS KFP-72h	0.819705	ns
gene29335	1910-0h VS 1910-24h	0.630623	**
gene29335	1910-0h VS 1910-72h	0.810565	ns
gene29335	1910-24h VS 1910-72h	0.988849	ns
gene29335	KFP-0h VS KFP-24h	0.806615	ns
gene29335	KFP-0h VS KFP-72h	1.18351	ns
gene29335	KFP-24h VS KFP-72h	0.95464	ns
gene29335	1910-0h VS KFP-0h	0.964112	ns
gene29335	1910-24h VS KFP-24h	1.23317	**
gene29335	1910-72h VS KFP-72h	1.13548	ns
gene33418	1910-0h VS 1910-24h	0.869317	ns
gene33418	1910-0h VS 1910-72h	0.919543	ns
gene33418	1910-24h VS 1910-72h	1.05778	ns
gene33418	KFP-0h VS KFP-24h	0.713677	**
gene33418	KFP-0h VS KFP-72h	0.93495	ns
gene33418	KFP-24h VS KFP-72h	1.31005	ns
gene33418	1910-0h VS KFP-0h	0.950781	ns
gene33418	1910-24h VS KFP-24h	0.780555	**
gene33418	1910-72h VS KFP-72h	0.966711	ns
gene35461	1910-0h VS 1910-24h	1.85374	**
gene35461	1910-0h VS 1910-72h	3.21999	**
gene35461	1910-24h VS 1910-72h	1.73702	**
gene35461	KFP-0h VS KFP-24h	1.8816	**
gene35461	KFP-0h VS KFP-72h	3.21562	**
gene35461	KFP-24h VS KFP-72h	1.70898	**
gene35461	1910-0h VS KFP-0h	0.830441	ns
gene35461	1910-24h VS KFP-24h	0.842922	*
gene35461	1910-72h VS KFP-72h	0.829314	**
gene7867	1910-0h VS 1910-24h	1.43178	ns
gene7867	1910-0h VS 1910-72h	2.62407	**
gene7867	1910-24h VS 1910-72h	1.83274	*
gene7867	KFP-0h VS KFP-24h	1.33973	ns
gene7867	KFP-0h VS KFP-72h	2.06937	**
gene7867	KFP-24h VS KFP-72h	1.54461	ns
gene7867	1910-0h VS KFP-0h	0.933571	ns
gene7867	1910-24h VS KFP-24h	0.873553	*
gene7867	1910-72h VS KFP-72h	0.736223	**
gene8571	1910-0h VS 1910-24h	2.02918	**
gene8571	1910-0h VS 1910-72h	3.65898	**
gene8571	1910-24h VS 1910-72h	1.80318	**
gene8571	KFP-0h VS KFP-24h	1.51645	**
gene8571	KFP-0h VS KFP-72h	2.18682	**
gene8571	KFP-24h VS KFP-72h	1.44207	*
gene8571	1910-0h VS KFP-0h	1.08848	ns
gene8571	1910-24h VS KFP-24h	0.813441	ns
gene8571	1910-72h VS KFP-72h	0.650535	**
gene8706	1910-0h VS 1910-24h	3.04972	**
gene8706	1910-0h VS 1910-72h	6.58547	**
gene8706	1910-24h VS 1910-72h	2.15937	**
gene8706	KFP-0h VS KFP-24h	2.28081	**
gene8706	KFP-0h VS KFP-72h	4.33542	**
gene8706	KFP-24h VS KFP-72h	1.90082	**
gene8706	1910-0h VS KFP-0h	0.891075	ns
gene8706	1910-24h VS KFP-24h	0.666413	**
gene8706	1910-72h VS KFP-72h	0.586622	**
